# Supplementary material for: Ga2Te3-Based Composite Anodes for High-Performance Sodium-Ion Batteries
Source: Materials (Basel). 2022 Sep 8;15(18):6231. doi: 10.3390/ma15186231 (PMC9504644; doi:10.3390/ma15186231)
Supplement: Supplementary file 1 [file materials-15-06231-s001.zip]

Archive with 1 entries (1 files):
- materials-1890047-supplementary.pdf
